# Supplementary material for: Unusually High Risks of COVID-19 Mortality with Age-Related Comorbidities: An Adjusted Meta-Analysis Method to Improve the Risk Assessment of Mortality Using the Comorbid Mortality Data
Source: Infect Dis Rep. 2021 Aug 8;13(3):700–11. doi: 10.3390/idr13030065 (PMC8395741; doi:10.3390/idr13030065)
Supplement: Supplementary file 1 [file idr-13-00065-s001.zip]

Archive with 1 entries (1 files):
- idr-1272219-supplementary.pdf
